# Supplementary material for: A Transect Through the Living Environments of Slovakia’s Roma Population: Urban, Sub-Urban, and Rural Settlements, and Exposure to Environmental and Water-Related Health Risks
Source: Int J Environ Res Public Health. 2025 Jun 23;22(7):988. doi: 10.3390/ijerph22070988 (PMC12294940; doi:10.3390/ijerph22070988)
Supplement: Supplementary file 1 [file ijerph-22-00988-s001.zip]

Archive with 1 entries (1 files):
- ijerph-3667584-supplementary.pdf
